# Supplementary material for: A CRISPR/Cas9-based enhancement of high-throughput single-cell transcriptomics
Source: Nat Commun. 2025 May 19;16:4664. doi: 10.1038/s41467-025-59880-2 (PMC12089397; doi:10.1038/s41467-025-59880-2)
Supplement: Supplementary file 3 — Supplementary Dataset 1 [file 41467_2025_59880_MOESM3_ESM.xlsx]

## Sheet: Sheet1
Tissue	Description	SRA	Publication
Brain	tumor initiating cells from human glioblastoma multiforms by scRNA seq	SRR10353962	Wang, Rong, et al. "Adult human glioblastomas harbor radial glia-like cells." Stem cell reports 14.2 (2020): 338-350.
Heart	Human heart-forming organoids	SRR11746188	Drakhlis, Lika, et al. "Human heart-forming organoids recapitulate early heart and foregut development." Nature Biotechnology 39.6 (2021): 737-746.
Lung	cultured primary stromal cells from human lung	SRR13615081	DePianto, Daryle J., et al. "Molecular mapping of interstitial lung disease reveals a phenotypically distinct senescent basal epithelial cell population." JCI insight 6.8 (2021).
Bone	primary HSPCs from a healthy donor	SRR12604354	Rodríguez, Alfredo, et al. "MYC promotes bone marrow stem cell dysfunction in Fanconi anemia." Cell stem cell 28.1 (2021): 33-47.
Prostate	tumor cells from castration-resistant prostate cancer (CRPC)	SRR12391725	Dong, Baijun, et al. "Single-cell analysis supports a luminal-neuroendocrine transdifferentiation in human prostate cancer." Communications biology 3.1 (2020): 1-15.
CART	PBMCs derived from healthy donors leukapheresis	SRR11165051	Wang, Xiaonan, et al. "Single-cell transcriptome analysis of CAR T-cell products reveals subpopulations, stimulation, and exhaustion signatures." Oncoimmunology 10.1 (2021): 1866287.
Thymus	thymic epithelial cells	SRR12857065	Campinoti, Sara, et al. "Reconstitution of a functional human thymus by postnatal stromal progenitor cells and natural whole-organ scaffolds." Nature communications 11.1 (2020): 1-16.
Immune	human CD14+ monocytes	SRR6008927	Goudot, Christel, et al. "Aryl hydrocarbon receptor controls monocyte differentiation into dendritic cells versus macrophages." Immunity 47.3 (2017): 582-596.
Liver	liver organoid (control)	SRR11212977	NA
Muscle	human skeletal muscle cells	SRR9018529	Rubenstein, Aliza B., et al. "Single-cell transcriptional profiles in human skeletal muscle." Scientific reports 10.1 (2020): 1-15.
PBMC1	lean maternal PBMC	SRR14326641	Wilson, Randall M., and Ilhem Messaoudi. "The impact of maternal obesity during pregnancy on offspring immunity." Molecular and cellular endocrinology 418 (2015): 134-142.
PBMC2	obese maternal PBMC	SRR12404291	Wilson, Randall M., and Ilhem Messaoudi. "The impact of maternal obesity during pregnancy on offspring immunity." Molecular and cellular endocrinology 418 (2015): 134-142.
Kidney1	human embryonic kidney cortex cells	SRR6921771	Lindström, Nils O., et al. "Progressive recruitment of mesenchymal progenitors reveals a time-dependent process of cell fate acquisition in mouse and human nephrogenesis." Developmental cell 45.5 (2018): 651-660.
Kidney2	human kidney organoid	SRR7207576	Combes, Alexander N., et al. "Single-cell analysis reveals congruence between kidney organoids and human fetal kidney." Genome medicine 11.1 (2019): 1-15.
