# Supplementary material for: A CRISPR/Cas9-based enhancement of high-throughput single-cell transcriptomics
Source: Nat Commun. 2025 May 19;16:4664. doi: 10.1038/s41467-025-59880-2 (PMC12089397; doi:10.1038/s41467-025-59880-2)
Supplement: Supplementary file 4 — Supplementary Dataset 2 [file 41467_2025_59880_MOESM4_ESM.xlsx]

## Sheet: Sheet1
10 Mitochondrial Genes	90 Ribosomal Genes	155 Non-variable Genes (NVG)
MT-ATP6	RPL10	ZFAS1
MT-CO1	RPL10A	YBX1
MT-CO2	RPL11	UQCRQ
MT-CO3	RPL12	UQCRH
MT-CYB	RPL13	UQCRB
MT-ND1	RPL13A	UBC
MT-ND2	RPL14	UBB
MT-ND3	RPL15	UBA52
MT-ND4	RPL17	TYROBP
MT-ND5	RPL18	TXNIP
	RPL18A	TXN
	RPL19	TUBB
	RPL21	TSPO
	RPL22	TPT1
	RPL22L1	TPI1
	RPL23	TOMM7
	RPL23A	TMSB4X
	RPL24	TMSB10
	RPL26	TMA7
	RPL26L1	SUMO2
	RPL27	SRSF5
	RPL27A	SRP14
	RPL28	SRGN
	RPL29	SNHG5
	RPL3	SNHG29
	RPL30	SLC25A6
	RPL31	SLC25A5
	RPL32	SLC25A3
	RPL34	SKP1
	RPL35	SH3BGRL3
	RPL35A	SET
	RPL36	SERF2
	RPL36A	SEC62
	RPL36AL	SAT1
	RPL37	S100A6
	RPL37A	S100A4
	RPL38	S100A2
	RPL39	S100A16
	RPL4	S100A11
	RPL41	S100A10
	RPL5	RPLP0
	RPL6	RAN
	RPL7	RACK1
	RPL7A	RAC1
	RPL7L1	PTPRC
	RPL8	PTMS
	RPL9	PTMA
	RPLP1	PSMA7
	RPLP2	PSAP
	RPS10	PRDX1
	RPS11	PPIA
	RPS12	PKM
	RPS13	PFN1
	RPS14	PFDN5
	RPS15	PABPC1
	RPS15A	OAZ1
	RPS16	NPM1
	RPS17	NOP53
	RPS18	NME2
	RPS19	NEAT1
	RPS19BP1	NDUFB2
	RPS2	NDUFA4
	RPS20	NDUFA13
	RPS21	NAP1L1
	RPS23	NACA
	RPS24	MZT2B
	RPS25	MYL6
	RPS26	MYL12B
	RPS27	MYL12A
	RPS27A	MT2A
	RPS27L	MT1E
	RPS28	MT-ND4L
	RPS29	MIR205HG
	RPS3	MIF
	RPS3A	MALAT1
	RPS4X	LST1
	RPS4Y1	LGALS1
	RPS5	LDHB
	RPS6	LDHA
	RPS6KA1	KRT5
	RPS6KA3	KRT19
	RPS6KA4	KLF2
	RPS6KA5	JUND
	RPS6KB1	ITM2B
	RPS6KB2	IL32
	RPS6KC1	HSPA8
	RPS7	HSP90AB1
	RPS8	HSP90AA1
	RPS9	HNRNPA2B1
	RPSA	HNRNPA1
		HMGN1
		HMGB1
		HLA-E
		HLA-C
		HLA-B
		HLA-A
		HINT1
		H3F3B
		H3F3A
		H2AFZ
		GUK1
		GSTP1
		GPX4
		GNAS
		GAPDH
		GABARAP
		FTL
		FTH1
		FCN1
		FCER1G
		FAU
		ENO1
		ELOB
		EIF4A1
		EIF3K
		EIF1
		EEF2
		EEF1G
		EEF1D
		EEF1B2
		EEF1A1
		EDF1
		DYNLL1
		DDX5
		CYBA
		CTSS
		CSTA
		CST3
		COX7C
		COX6C
		COX4I1
		CORO1A
		CHCHD2
		CFL1
		CD81
		CD63
		CD48
		CALM2
		CALM1
		C9orf16
		BTG1
		BTF3
		BEX3
		B2M
		ATP5PF
		ATP5MPL
		ATP5MG
		ATP5MC2
		ATP5F1E
		ATP5F1D
		ARPC3
		ARPC2
		ANXA2
		ACTG1
		ACTB
