# Supplementary material for: A CRISPR/Cas9-based enhancement of high-throughput single-cell transcriptomics
Source: Nat Commun. 2025 May 19;16:4664. doi: 10.1038/s41467-025-59880-2 (PMC12089397; doi:10.1038/s41467-025-59880-2)
Supplement: Supplementary file 5 — Supplementary Dataset 3 [file 41467_2025_59880_MOESM5_ESM.xlsx]

## Sheet: Sheet1
Group 1: rRNA=True, 90/10 Ribo/Mito=False,	Ge	nomi	c In	tervals=False,	155 Non-Variable Genes=False
Min: 3
Q1 (25th percentile): 8.25
Median (50th percentile): 9.5
Q3 (75th percentile): 12.0
Max: 14
Lower Whisker: 3
Upper Whisker: 14
10th Percentile: 4.6
90th Percentile: 14.0
Data Points: [3, 14, 11, 14, 12, 14, 6, 9,	9,	10,	12,	9, 8, 4]
Group 2: rRNA=False, 90/10 Ribo/Mito=True,	Ge	nomi	c In	tervals=False,	155 Non-Variable Genes=False
Min: 21
Q1 (25th percentile): 27.0
Median (50th percentile): 32.0
Q3 (75th percentile): 34.0
Max: 48
Lower Whisker: 21
Upper Whisker: 44.5
10th Percentile: 22.6
90th Percentile: 37.1
Data Points: [48, 38, 31, 34, 33, 22, 35,	30,	33,	30,	21, 24, 34, 2	6]
Group 3: rRNA=True, 90/10 Ribo/Mito=True,	Gen	omic	Int	ervals=False,	155 Non-Variable Genes=False
Min: 30
Q1 (25th percentile): 37.75
Median (50th percentile): 41.5
Q3 (75th percentile): 45.5
Max: 53
Lower Whisker: 30
Upper Whisker: 53
10th Percentile: 33.3
90th Percentile: 50.400000000000006
Data Points: [51, 53, 44, 49, 46, 37, 41,	40,	42,	41,	34, 33, 42, 3	0]
Group 4: rRNA=True, 90/10 Ribo/Mito=True,	Gen	omic	Int	ervals=True, 1	55 Non-Variable Genes=False
Min: 39
Q1 (25th percentile): 47.5
Median (50th percentile): 50.5
Q3 (75th percentile): 53.75
Max: 60
Lower Whisker: 39
Upper Whisker: 60
10th Percentile: 44.3
90th Percentile: 58.7
Data Points: [60, 59, 53, 58, 54, 45, 49,	47,	53,	50,	50, 44, 51, 3	9]
Group 5: rRNA=True, 90/10 Ribo/Mito=True,	Gen	omic	Int	ervals=True, 1	55 Non-Variable Genes=True
Min: 49
Q1 (25th percentile): 53.25
Median (50th percentile): 57.5
Q3 (75th percentile): 64.0
Max: 69
Lower Whisker: 49
Upper Whisker: 69
10th Percentile: 52.3
90th Percentile: 66.4
Data Points: [69, 67, 58, 65, 65, 49, 61,	53,	58,	56,	54, 53, 57, 5	2]
