# Supplementary material for: A CRISPR/Cas9-based enhancement of high-throughput single-cell transcriptomics
Source: Nat Commun. 2025 May 19;16:4664. doi: 10.1038/s41467-025-59880-2 (PMC12089397; doi:10.1038/s41467-025-59880-2)
Supplement: Supplementary file 6 — Supplementary Dataset 4 [file 41467_2025_59880_MOESM6_ESM.xlsx]

## Sheet: Sheet1
		Min	25th Percentile	Median	75th Percentile	Max
Condition	Column Name
10X-V3 (exp)	pct_counts_in_top_100_genes	33.1063	45.1417	54.793	60.9668	98.6068
	pct_counts_in_top_200_genes	42.6236	56.1205	64.6966	70.1486	99.8397
	pct_counts_in_top_500_genes	57.1337	70.7143	77.0508	81.198	100
	pct_counts_in_top_50_genes	23.4146	33.5658	40.2335	44.6858	97.6575
10X-V3 (~80k reads/cell)	pct_counts_in_top_100_genes	33.6397	46.8324	56.1841	60.7433	94.1928
	pct_counts_in_top_200_genes	43.438	57.373	65.7788	69.6544	100
	pct_counts_in_top_500_genes	56.8974	70.3917	76.4567	79.6957	100
	pct_counts_in_top_50_genes	24.2799	35.7013	41.6072	45.2316	91.2892
PBMC scArches Reference	pct_counts_in_top_100_genes	16.6244	28.6411	34.8433	41.7708	58.9505
	pct_counts_in_top_200_genes	28.421	47.8482	57.1159	74.0397	100
	pct_counts_in_top_500_genes	53.3489	93.1802	99.9998	100	100.001
	pct_counts_in_top_50_genes	9.43784	16.6386	20.1072	24.8016	35.0107
scCLEAN (insilico)	pct_counts_in_top_100_genes	11.7006	17.5463	18.7032	20.38	98.5844
	pct_counts_in_top_200_genes	18.5813	26.6568	28.1156	29.9712	99.8154
	pct_counts_in_top_500_genes	33.3732	44.3148	46.5383	48.8775	100
	pct_counts_in_top_50_genes	7.23973	11.2986	12.2646	13.8298	97.6982
scCLEAN 1	pct_counts_in_top_100_genes	14.0738	21.2017	23.1636	25.472	98.5759
	pct_counts_in_top_200_genes	21.4786	31.0518	33.2359	35.8879	99.9322
	pct_counts_in_top_500_genes	36.69	50.5432	53.3824	56.072	100
	pct_counts_in_top_50_genes	9.10088	14.3442	15.9541	18.4915	97.4908
scCLEAN 2	pct_counts_in_top_100_genes	14.3738	21.3675	23.2868	25.6549	98.3998
	pct_counts_in_top_200_genes	21.6546	31.1601	33.3905	36.1334	99.71
	pct_counts_in_top_500_genes	36.8195	50.7021	53.5133	56.3098	100
	pct_counts_in_top_50_genes	9.35908	14.511	16.1066	18.5708	97.2976
scCLEAN 3	pct_counts_in_top_100_genes	14.4964	21.0111	22.9457	25.2644	98.8076
	pct_counts_in_top_200_genes	22.3486	30.7835	32.8668	35.3562	100
	pct_counts_in_top_500_genes	37.4442	49.9234	52.8942	55.5227	100
	pct_counts_in_top_50_genes	9.57541	14.2694	15.868	18.4154	98.0519
